# Supplementary material for: Mapping the Prevalence and Risk Factors of Low Back Pain Among University Populations in Saudi Arabia: A Systematic Review and Meta-Analysis
Source: J Clin Med. 2026 Apr 7;15(7):2808. doi: 10.3390/jcm15072808 (PMC13073772; doi:10.3390/jcm15072808)
Supplement: Supplementary file 1 [file jcm-15-02808-s001.zip]

Archive with 3 entries (2 files):
- PRISMA checklist/
- PRISMA checklist/PRISMA_2020_abstract_checklist 2.pdf
- PRISMA checklist/PRISMA_2020_checklist 1.pdf
